# Supplementary material for: A whole-body imaging technique for tumor-specific diagnostics and screening of B7H3-targeted therapies
Source: J Clin Invest. 2025 Jan 23;135(6):e186388. doi: 10.1172/JCI186388 (PMC11910224; doi:10.1172/JCI186388)
Supplement: Supporting data values [file jci-135-186388-s241.xlsx]

## Sheet: Figure. 1C
X	Y1	Y2	Y3	Y4	Y4
1	40.1511	29.2758	-	33.3365	32.9976
3	15.3981	15.6715	-	15.6135	16.3075
5	-	9.61023	-	15.2905	13.9067
10	8.66966	6.87299	-	10.2314	6.7624
15	6.68063	9.84715	3.55431	7.96484	6.6623
20	6.72904	-	5.07825	7.35258	7.7847
30	4.6024	5.46474	3.16319	-	7.27611
45	3.46751	3.83355	2.4951	4.00601	4.70098
60	3.28719	2.41038	2.03213	4.02194	2.78079
120	3.46751	3.83355	2.4951	4.00601	4.70098
180	3.28719	2.41038	2.03213	4.02194	2.78079
240	2.83182	3.22906	2.63644	3.66409	3.36803

## Sheet: Figure. 1D
X	Y1	Y2	Y3	Y4	Y4
1	12.1769	11.5515	13.6547	-	-
3	6.39273	4.51967	6.55987	6.0959	-
5	3.56878	3.39463	3.53207	2.74649	2.11289
10	2.22934	2.49247	2.62697	1.64802	1.37266
15	1.8905	1.8407	1.95026	1.25787	1.88468
20	2.10183	1.48831	1.53326	1.14793	1.25096
30	1.39738	1.52467	1.50896	1.35186	1.04882
45	1.72976	0.838108	1.17165	1.64548	1.34916
60	1.93747	0.969339	1.02069	1.12525	1.03837
90	1.14084	0.921762	0.809849	0.753469	0.801499
120	0.550179	0.433975	0.560942	0.446884	0.47808
180	0.72514	0.67452	1.0791	1.01118	0.849632
240	0.656075	1.01267	0.985096	0.951248	0.996195

## Sheet: Figure. 1E
		5min				30min				60min				120min				240min
X		Y				Y				Y				Y				Y
Blood	12.3706	9.85078	8.8641		3.88149	3.77708	5.17954		1.92325	1.72121	1.80722		3.68405	1.0346	1.14574		0.917817	0.575874	0.60226
Heart	10.2159	7.74475	7.19872		3.02551	3.66041	3.22065		2.18085	2.18451	2.88318		2.38041	1.88564	1.49076		0.0526998	1.34085	1.0709
Liver	7.83282	6.6954	5.91256		2.88605	2.90795	2.44722		1.37605	1.89487	2.63879		3.15026	2.24291	2.75768		1.63422	1.03633	1.46528
Spleen	6.00756	4.07652	4.93757		2.71904	3.54985	1.98646		1.94861	1.84709	2.11715		2.50212	1.56307	1.94297		1.62468	1.3688	1.10372
Lung	4.32312	14.8693	12.048		5.84686	5.73127	4.09424		2.52021	6.53098	6.83269		3.33623	2.88177	1.84501		1.12077	1.78017	0.839579
Kidney	310.299	242.332	251.13		384.331	602.355	503.345			640.178	627.625		746.925	706.984	711.078		535.763	320.779	468.72
Stomach	9.11638	5.92717	1.97949		3.22584	2.16715	3.71368		1.20773	2.84034	1.65377		3.05493	2.08637	1.78838		1.02533	0.810882	1.00276
SI	13.2626	11.024	10.5664		4.99047	5.47129	12.0581		3.53321	4.43747	4.28686		3.66986	2.87846	4.06404		1.76547	1.68799	1.73542
LI	13.5013	11.9564	11.4028		6.3202	9.71549	7.4558		4.57538	5.11952	5.54721		5.9563	5.23573	4.3438		2.51079	2.39273	3.22773
Muscle	9.56172	10.5906	11.3645		3.50187	5.05388	5.46313		7.53064	9.49438	8.52355		4.75505	2.76082	5.53942		8.74082	3.52126	4.51549
Bone	17.6843	22.2985	16.9463		20.5818	20.6152	19.7851		23.719	18.1045	21.8447		9.22598	8.61207	11.1889		13.0167	14.5236	8.0418
Brain	0.78864	0.704682	0.538491		0.437299	0.463232	0.501635		0.323982	1.5851	0.383917		0.997399	0.335723	0.502348		0.34854	0.394959	0.335623

## Sheet: Figure. 1F
		5min				30min				60min				120min				240min
X		Y				Y				Y				Y				Y
Blood	8.16723	6.19712	5.56802		0.848047	1.34786	0.946907		0.415939	0.473418	0.957677		0.205812	0.28353	0.5923		0.200993	0.225351	0.183957
Heart	4.94298	3.91694	3.36461		0.830137	1.1913	0.839957		0.451134	0.586147	0.781005		0.846415	0.894251	0.904778		0.715462	0.64311	0.650223
Liver	4.81872	3.43358	3.25255		1.75049	1.96437	1.86392		1.2888	1.46578	1.61939		1.0832	1.99372	0.536412		0.833589	0.665065	0.357535
Spleen	3.59155	3.16576	3.63857		1.15321	1.91321	1.88552		1.25642	1.31184	1.14523		1.48232	3.03097	2.25591		1.53337	1.62173	1.2006
Lung	21.9643	20.8848	34.2457		18.2635	16.8333	27.2123		13.7272	9.0167	14.3018		7.72528	6.3117	14.7256		9.13372	6.35065	1.6237
Kidney	148.642	147.904	143.334		157.312	174.883	150.094		103.712	80.2068	128.129		57.3216	76.0544	57.0614		32.7771	29.9189	16.9577
Stomach	2.79024	2.54382	3.37318		0.879169	0.874914	0.613111		0.40621	0.384569	1.0445		0.610439	0.612907	0.785349		0.352034	0.279591	0.651657
SI	4.87702	5.10972	5.95117		1.58883	2.69454	1.75468		1.38816	1.30702	2.99803		3.27678	1.86776	4.98773		1.65729	1.63784	1.18795
LI	5.08555	4.80484	5.29052		1.59729	2.29627	1.70283		1.20807	1.20986	2.78278		2.25604	2.77885	1.56621		1.64379	1.8	1.83198
Muscle	3.14483	2.81784	3.27166		1.69361	1.20501	1.80964			2.54905	1.90169		3.45435	2.14109	4.18183		1.55063	3.79078	2.57145
Bone	5.69234	4.62616	7.89538		4.47129	4.51818	3.64528		4.10721	8.92563	11.1137		10.5659	12.2808	11.6414		11.8234	7.38042	6.6517
Brain	0.768615	0.453489	0.332263		0.139559	0.151471	0.1479		0.26606	0.157796	0.500953		0.399019	0.567155	0.515116		0.584826	0.367514	0.183202

## Sheet: Figure. 1G
X	Y1	Y2	Y3	Y4
252.11	561	600.39	555.39	602
63.0276	392	403.39	411.39	423
25.211	337	316	329	342.39
12.6055	311	305	312.39	312
6.30276	233	247	277	261
1.26055	179	211	174	199
0.126055	185	136	169	162
0.0126055	166	164	154	164

## Sheet: Figure. 1H
X	Y1	Y2	Y3	Y4
128.576	481	473	465	482
64.2881	392	403.39	411.39	423
21.4294	372	377	375	376
10.7147	340	352	336	341
5.35734	260	268	271	277
1.07147	192	201	199	189
0.107147	153	166	145	164
0.0107147	132	134	133	136

## Sheet: Figure. 1K
X	Y1	Y2
10	3.04	5.08
20	2.96	6.11
30	2.88	7.21
40	2.81	7.44
50	2.29	7.62
60	3.14	7.93
120	4	7.58
240	4.12	7.43

## Sheet: Figure. 2A
Left
A549CD276	2.20031	2.43879	2.57819	2.46156		0.231053	0.355821	0.31173	0.665858
H1975CD276	1.00461	1.0893	1.1982	1.18972		0.464287	0.499928	0.449343	0.407907
H1975	0.364862	0.571623	0.325976	0.429356		0.242864	0.248013	0.218111	0.21598
A549	0.463816	0.374142	0.442475	0.405626		0.318578	0.474958	0.271828	0.286598
Right
A549CD276	1.33732	1.34313	1.39028	1.38299		2.69613	2.87506	2.69204	2.51762		2.36224	2.32173	2.48031	2.88485
H1975CD276	0.899326	0.944837	0.930965	1.15569		1.29783	1.49429	1.41651	1.21157		1.04187	1.31988	1.19639	1.06743
H1975	0.265712	0.174295	0.19679	0.210847		0.303548	0.366884	0.408784	0.374121		0.442224	0.440847	0.611322	0.394819
A549	0.266189	0.397365	0.307462	0.249843		0.38828	0.468322	0.498337	0.423874		0.486477	0.405105	0.450093	0.346979

## Sheet: Figure. 2C
X		Y					Y
0	54.9425	57.5303	54.0901	56.0507		54.4304	54.7987	53.9183	50.5787
10	39.3982	40.0054	39.1189	38.3929		42.628	41.6504	41.9804	39.6311
30	34.6876	31.6613	32.5645	31.4053		34.2152	33.8365	31.7635	33.5959
60	31.2289	32.7335	30.0734	31.5162		29.1382	27.0631	28.9374	28.2898
120	28.2424	33.5548	33.066	30.9616		28.0324	28.3079	26.5782	26.816

## Sheet: Figure. 2E
	60min					120min
SW780	1	0.82	1.11	1.18		0.91	0.82	0.65	0.88
LS174T	1.53732	1.23	1.64	1.31		1.3	1.2	1.12	1.08
U87	0.9	1.1	0.7	0.83		0.68	0.64	0.65	0.61
H3122	0.89	0.85	0.75	1.12		0.41	0.35	0.34	0.28
BGC823	1.03	0.75	0.93	0.86		0.35	0.32	0.3	0.29

[truncated: 19 more sheets: Figure. 2G, Figure. 2H, Figure. 4A, Figure. 4B, Figure. 4D, Figure. 4E, Figure. 6D, Figure. 6E, Figure. 6F, Figure. 7E, Figure. 7F, Figure. 7G, Figure. 7H, Figure. 7I, Figure. 7J, Figure S6, Figure S9, Figure S16, Figure S17]
